# Supplementary material for: Electronic and Optical Properties of 2D Heterostructure Bilayers of Graphene, Borophene and 2D Boron Carbides from First Principles
Source: Nanomaterials (Basel). 2024 Oct 16;14(20):1659. doi: 10.3390/nano14201659 (PMC11510170; doi:10.3390/nano14201659)
Supplement: Supplementary file 1 [file nanomaterials-14-01659-s001.zip]

Archive with 1 entries (1 files):
- nanomaterials-3256082-supplementary.pdf
